# Supplementary material for: Activation of Nuclear Factor Erythroid 2-Related Factor-2 by Oxylipin from Mangifera indica Leaves
Source: Antioxidants (Basel). 2024 Sep 16;13(9):1119. doi: 10.3390/antiox13091119 (PMC11428645; doi:10.3390/antiox13091119)
Supplement: Supplementary file 1 [file antioxidants-13-01119-s001.zip]

Archive with 1 entries (1 files):
- antioxidants-3182581-supplementary.pdf
